# Supplementary material for: Bloch‐Siegert B1+‐mapping for human cardiac 31P‐MRS at 7 Tesla
Source: Magn Reson Med. 2015 Oct 28;76(4):1047–58. doi: 10.1002/mrm.26005 (PMC5076794; doi:10.1002/mrm.26005)
Supplement: Supplementary file 1 — Supporting Material S1. SuppInfo_Table1FootNote_MathermaticaNotebook.nb – Original Mathematica notebook referred to in the footnote of Table 1. [file MRM-76-1047-s001.nb]

(* Content-type: application/vnd.wolfram.mathematica *)

(*** Wolfram Notebook File ***)
(* http://www.wolfram.com/nb *)

(* CreatedBy='Mathematica 10.0' *)

(*CacheID: 234*)
(* Internal cache information:
NotebookFileLineBreakTest
NotebookFileLineBreakTest
NotebookDataPosition[       158,          7]
NotebookDataLength[     33173,       1026]
NotebookOptionsPosition[     31803,        974]
NotebookOutlinePosition[     32302,        994]
CellTagsIndexPosition[     32259,        991]
WindowFrame->Normal*)

(* Beginning of Notebook Content *)
Notebook[{
Cell["\<\
Derivation of the 4 peak propagation of error equation for measurement \
strategy C\
\>", "Section",
 CellChangeTimes->{{3.6453284518173857`*^9, 3.6453284939757967`*^9}, 
   3.6455455428183346`*^9}],

Cell[CellGroupData[{

Cell[TextData[StyleBox["Form the B1 determination expression for the \
single-scan multi-peak method (C)", "Subsection"]], "Section",
 CellChangeTimes->{{3.645328357449988*^9, 3.645328410545025*^9}, 
   3.645545544399188*^9}],

Cell[CellGroupData[{

Cell[BoxData[
 RowBox[{"B1DeterminationPerPeakPair", " ", "=", " ", 
  RowBox[{"Sqrt", "[", 
   RowBox[{
    RowBox[{"(", 
     RowBox[{"(", 
      RowBox[{
       RowBox[{"\[Phi]", "[", "a", "]"}], " ", "-", " ", 
       RowBox[{"\[Phi]", "[", "b", "]"}]}], ")"}], " ", ")"}], "/", 
    RowBox[{"(", 
     RowBox[{"2", "*", "Pi", "*", 
      RowBox[{"B", "/", "2"}], "*", 
      RowBox[{"Abs", "[", 
       RowBox[{"(", 
        RowBox[{
         RowBox[{"1", "/", 
          RowBox[{"\[Omega]", "[", "a", "]"}]}], "-", 
         RowBox[{"1", "/", 
          RowBox[{"\[Omega]", "[", "b", "]"}]}]}], ")"}], "]"}]}], ")"}]}], 
   "]"}]}]], "Input",
 CellChangeTimes->{{3.6453285008561907`*^9, 3.645328548254901*^9}}],

Cell[BoxData[
 FractionBox[
  SqrtBox[
   FractionBox[
    RowBox[{
     RowBox[{"\[Phi]", "[", "a", "]"}], "-", 
     RowBox[{"\[Phi]", "[", "b", "]"}]}], "B"]], 
  RowBox[{
   SqrtBox["\[Pi]"], " ", 
   SqrtBox[
    RowBox[{"Abs", "[", 
     RowBox[{
      FractionBox["1", 
       RowBox[{"\[Omega]", "[", "a", "]"}]], "-", 
      FractionBox["1", 
       RowBox[{"\[Omega]", "[", "b", "]"}]]}], "]"}]]}]]], "Output",
 CellChangeTimes->{3.6453285486089215`*^9}]
}, Open  ]],

Cell["\<\
Weight this equation by the square of the difference of the inverse frequency \
offsets. \
\>", "Text",
 CellChangeTimes->{{3.6453285777195864`*^9, 3.6453286720869837`*^9}, {
  3.6453287865745325`*^9, 3.6453288079577556`*^9}}],

Cell[CellGroupData[{

Cell[BoxData[
 RowBox[{"weightingTerm", " ", "=", " ", 
  RowBox[{
   RowBox[{"(", 
    RowBox[{
     RowBox[{"1", "/", 
      RowBox[{"\[Omega]", "[", "a", "]"}]}], "-", 
     RowBox[{"1", "/", 
      RowBox[{"\[Omega]", "[", "b", "]"}]}]}], ")"}], "^", "2"}]}]], "Input",
 CellChangeTimes->{{3.645328832493159*^9, 3.6453288349963017`*^9}}],

Cell[BoxData[
 SuperscriptBox[
  RowBox[{"(", 
   RowBox[{
    FractionBox["1", 
     RowBox[{"\[Omega]", "[", "a", "]"}]], "-", 
    FractionBox["1", 
     RowBox[{"\[Omega]", "[", "b", "]"}]]}], ")"}], "2"]], "Output",
 CellChangeTimes->{{3.645328825846779*^9, 3.645328836896411*^9}}]
}, Open  ]],

Cell[CellGroupData[{

Cell[BoxData[
 RowBox[{"weightedB1DeterminationPerPeakPair", " ", "=", " ", 
  RowBox[{"B1DeterminationPerPeakPair", "*", "weightingTerm"}]}]], "Input",
 CellChangeTimes->{{3.645328556393367*^9, 3.6453285682540455`*^9}, 
   3.6453288418946967`*^9}],

Cell[BoxData[
 FractionBox[
  RowBox[{
   SqrtBox[
    FractionBox[
     RowBox[{
      RowBox[{"\[Phi]", "[", "a", "]"}], "-", 
      RowBox[{"\[Phi]", "[", "b", "]"}]}], "B"]], " ", 
   SuperscriptBox[
    RowBox[{"(", 
     RowBox[{
      FractionBox["1", 
       RowBox[{"\[Omega]", "[", "a", "]"}]], "-", 
      FractionBox["1", 
       RowBox[{"\[Omega]", "[", "b", "]"}]]}], ")"}], "2"]}], 
  RowBox[{
   SqrtBox["\[Pi]"], " ", 
   SqrtBox[
    RowBox[{"Abs", "[", 
     RowBox[{
      FractionBox["1", 
       RowBox[{"\[Omega]", "[", "a", "]"}]], "-", 
      FractionBox["1", 
       RowBox[{"\[Omega]", "[", "b", "]"}]]}], "]"}]]}]]], "Output",
 CellChangeTimes->{3.645327328038109*^9, 3.6453285692251005`*^9, 
  3.6453288429157553`*^9}]
}, Open  ]],

Cell["\<\
Form the general expression as a weighted mean of each possible combination \
of peaks.\
\>", "Text",
 CellChangeTimes->{{3.645328853159341*^9, 3.6453288817169743`*^9}, {
  3.645329022644035*^9, 3.6453290276923237`*^9}}],

Cell[CellGroupData[{

Cell[BoxData[
 RowBox[{"methodDGeneralB1Eqn", " ", "=", " ", 
  RowBox[{
   RowBox[{"Sum", "[", 
    RowBox[{
     RowBox[{"weightedB1DeterminationPerPeakPair", "/.", 
      RowBox[{"{", 
       RowBox[{
        RowBox[{"a", "\[Rule]", "jDx"}], ",", 
        RowBox[{"b", "\[Rule]", "iDx"}]}], "}"}]}], ",", 
     RowBox[{"{", 
      RowBox[{"iDx", ",", "2", ",", "n"}], "}"}], ",", 
     RowBox[{"{", 
      RowBox[{"jDx", ",", "1", ",", 
       RowBox[{"iDx", "-", "1"}]}], "}"}]}], "]"}], "/", 
   RowBox[{"Sum", "[", 
    RowBox[{
     RowBox[{"weightingTerm", "/.", 
      RowBox[{"{", 
       RowBox[{
        RowBox[{"a", "\[Rule]", "mDx"}], ",", 
        RowBox[{"b", "\[Rule]", "nDx"}]}], "}"}]}], ",", 
     RowBox[{"{", 
      RowBox[{"nDx", ",", "2", ",", "n"}], "}"}], ",", 
     RowBox[{"{", 
      RowBox[{"mDx", ",", "1", ",", 
       RowBox[{"nDx", "-", "1"}]}], "}"}]}], "]"}]}]}]], "Input",
 CellChangeTimes->{{3.645329034820731*^9, 3.645329038922966*^9}, {
  3.6453291498433104`*^9, 3.6453291617139893`*^9}}],

Cell[BoxData[
 FractionBox[
  RowBox[{
   UnderoverscriptBox["\[Sum]", 
    RowBox[{"iDx", "=", "2"}], "n"], 
   RowBox[{
    UnderoverscriptBox["\[Sum]", 
     RowBox[{"jDx", "=", "1"}], 
     RowBox[{
      RowBox[{"-", "1"}], "+", "iDx"}]], 
    FractionBox[
     RowBox[{
      SqrtBox[
       FractionBox[
        RowBox[{
         RowBox[{"-", 
          RowBox[{"\[Phi]", "[", "iDx", "]"}]}], "+", 
         RowBox[{"\[Phi]", "[", "jDx", "]"}]}], "B"]], " ", 
      SuperscriptBox[
       RowBox[{"(", 
        RowBox[{
         RowBox[{"-", 
          FractionBox["1", 
           RowBox[{"\[Omega]", "[", "iDx", "]"}]]}], "+", 
         FractionBox["1", 
          RowBox[{"\[Omega]", "[", "jDx", "]"}]]}], ")"}], "2"]}], 
     RowBox[{
      SqrtBox["\[Pi]"], " ", 
      SqrtBox[
       RowBox[{"Abs", "[", 
        RowBox[{
         RowBox[{"-", 
          FractionBox["1", 
           RowBox[{"\[Omega]", "[", "iDx", "]"}]]}], "+", 
         FractionBox["1", 
          RowBox[{"\[Omega]", "[", "jDx", "]"}]]}], "]"}]]}]]}]}], 
  RowBox[{
   UnderoverscriptBox["\[Sum]", 
    RowBox[{"nDx", "=", "2"}], "n"], 
   RowBox[{
    UnderoverscriptBox["\[Sum]", 
     RowBox[{"mDx", "=", "1"}], 
     RowBox[{
      RowBox[{"-", "1"}], "+", "nDx"}]], 
    SuperscriptBox[
     RowBox[{"(", 
      RowBox[{
       FractionBox["1", 
        RowBox[{"\[Omega]", "[", "mDx", "]"}]], "-", 
       FractionBox["1", 
        RowBox[{"\[Omega]", "[", "nDx", "]"}]]}], ")"}], "2"]}]}]]], "Output",
 CellChangeTimes->{{3.645327374770782*^9, 3.6453274015323124`*^9}, 
   3.6453290405640597`*^9, 3.6453291624860334`*^9}]
}, Open  ]],

Cell[CellGroupData[{

Cell["\<\
Expand for four peaks and calculate the equation for the standard deviation \
of the measurmement.\
\>", "Subsection",
 CellChangeTimes->{{3.64532906258832*^9, 3.645329123539806*^9}}],

Cell["Expand for 4 peaks.", "Text",
 CellChangeTimes->{{3.645329132029291*^9, 3.645329135115468*^9}, {
  3.6453291866914177`*^9, 3.6453291869794345`*^9}}],

Cell[CellGroupData[{

Cell[BoxData[
 RowBox[{"B1Eqn4Peaks", " ", "=", " ", 
  RowBox[{"methodDGeneralB1Eqn", "/.", 
   RowBox[{"n", "\[Rule]", "4"}]}]}]], "Input",
 CellChangeTimes->{{3.645329138402656*^9, 3.645329181013093*^9}}],

Cell[BoxData[
 FractionBox[
  RowBox[{
   FractionBox[
    RowBox[{
     SqrtBox[
      FractionBox[
       RowBox[{
        RowBox[{"\[Phi]", "[", "1", "]"}], "-", 
        RowBox[{"\[Phi]", "[", "2", "]"}]}], "B"]], " ", 
     SuperscriptBox[
      RowBox[{"(", 
       RowBox[{
        FractionBox["1", 
         RowBox[{"\[Omega]", "[", "1", "]"}]], "-", 
        FractionBox["1", 
         RowBox[{"\[Omega]", "[", "2", "]"}]]}], ")"}], "2"]}], 
    RowBox[{
     SqrtBox["\[Pi]"], " ", 
     SqrtBox[
      RowBox[{"Abs", "[", 
       RowBox[{
        FractionBox["1", 
         RowBox[{"\[Omega]", "[", "1", "]"}]], "-", 
        FractionBox["1", 
         RowBox[{"\[Omega]", "[", "2", "]"}]]}], "]"}]]}]], "+", 
   FractionBox[
    RowBox[{
     SqrtBox[
      FractionBox[
       RowBox[{
        RowBox[{"\[Phi]", "[", "1", "]"}], "-", 
        RowBox[{"\[Phi]", "[", "3", "]"}]}], "B"]], " ", 
     SuperscriptBox[
      RowBox[{"(", 
       RowBox[{
        FractionBox["1", 
         RowBox[{"\[Omega]", "[", "1", "]"}]], "-", 
        FractionBox["1", 
         RowBox[{"\[Omega]", "[", "3", "]"}]]}], ")"}], "2"]}], 
    RowBox[{
     SqrtBox["\[Pi]"], " ", 
     SqrtBox[
      RowBox[{"Abs", "[", 
       RowBox[{
        FractionBox["1", 
         RowBox[{"\[Omega]", "[", "1", "]"}]], "-", 
        FractionBox["1", 
         RowBox[{"\[Omega]", "[", "3", "]"}]]}], "]"}]]}]], "+", 
   FractionBox[
    RowBox[{
     SqrtBox[
      FractionBox[
       RowBox[{
        RowBox[{"\[Phi]", "[", "2", "]"}], "-", 
        RowBox[{"\[Phi]", "[", "3", "]"}]}], "B"]], " ", 
     SuperscriptBox[
      RowBox[{"(", 
       RowBox[{
        FractionBox["1", 
         RowBox[{"\[Omega]", "[", "2", "]"}]], "-", 
        FractionBox["1", 
         RowBox[{"\[Omega]", "[", "3", "]"}]]}], ")"}], "2"]}], 
    RowBox[{
     SqrtBox["\[Pi]"], " ", 
     SqrtBox[
      RowBox[{"Abs", "[", 
       RowBox[{
        FractionBox["1", 
         RowBox[{"\[Omega]", "[", "2", "]"}]], "-", 
        FractionBox["1", 
         RowBox[{"\[Omega]", "[", "3", "]"}]]}], "]"}]]}]], "+", 
   FractionBox[
    RowBox[{
     SqrtBox[
      FractionBox[
       RowBox[{
        RowBox[{"\[Phi]", "[", "1", "]"}], "-", 
        RowBox[{"\[Phi]", "[", "4", "]"}]}], "B"]], " ", 
     SuperscriptBox[
      RowBox[{"(", 
       RowBox[{
        FractionBox["1", 
         RowBox[{"\[Omega]", "[", "1", "]"}]], "-", 
        FractionBox["1", 
         RowBox[{"\[Omega]", "[", "4", "]"}]]}], ")"}], "2"]}], 
    RowBox[{
     SqrtBox["\[Pi]"], " ", 
     SqrtBox[
      RowBox[{"Abs", "[", 
       RowBox[{
        FractionBox["1", 
         RowBox[{"\[Omega]", "[", "1", "]"}]], "-", 
        FractionBox["1", 
         RowBox[{"\[Omega]", "[", "4", "]"}]]}], "]"}]]}]], "+", 
   FractionBox[
    RowBox[{
     SqrtBox[
      FractionBox[
       RowBox[{
        RowBox[{"\[Phi]", "[", "2", "]"}], "-", 
        RowBox[{"\[Phi]", "[", "4", "]"}]}], "B"]], " ", 
     SuperscriptBox[
      RowBox[{"(", 
       RowBox[{
        FractionBox["1", 
         RowBox[{"\[Omega]", "[", "2", "]"}]], "-", 
        FractionBox["1", 
         RowBox[{"\[Omega]", "[", "4", "]"}]]}], ")"}], "2"]}], 
    RowBox[{
     SqrtBox["\[Pi]"], " ", 
     SqrtBox[
      RowBox[{"Abs", "[", 
       RowBox[{
        FractionBox["1", 
         RowBox[{"\[Omega]", "[", "2", "]"}]], "-", 
        FractionBox["1", 
         RowBox[{"\[Omega]", "[", "4", "]"}]]}], "]"}]]}]], "+", 
   FractionBox[
    RowBox[{
     SqrtBox[
      FractionBox[
       RowBox[{
        RowBox[{"\[Phi]", "[", "3", "]"}], "-", 
        RowBox[{"\[Phi]", "[", "4", "]"}]}], "B"]], " ", 
     SuperscriptBox[
      RowBox[{"(", 
       RowBox[{
        FractionBox["1", 
         RowBox[{"\[Omega]", "[", "3", "]"}]], "-", 
        FractionBox["1", 
         RowBox[{"\[Omega]", "[", "4", "]"}]]}], ")"}], "2"]}], 
    RowBox[{
     SqrtBox["\[Pi]"], " ", 
     SqrtBox[
      RowBox[{"Abs", "[", 
       RowBox[{
        FractionBox["1", 
         RowBox[{"\[Omega]", "[", "3", "]"}]], "-", 
        FractionBox["1", 
         RowBox[{"\[Omega]", "[", "4", "]"}]]}], "]"}]]}]]}], 
  RowBox[{
   SuperscriptBox[
    RowBox[{"(", 
     RowBox[{
      FractionBox["1", 
       RowBox[{"\[Omega]", "[", "1", "]"}]], "-", 
      FractionBox["1", 
       RowBox[{"\[Omega]", "[", "2", "]"}]]}], ")"}], "2"], "+", 
   SuperscriptBox[
    RowBox[{"(", 
     RowBox[{
      FractionBox["1", 
       RowBox[{"\[Omega]", "[", "1", "]"}]], "-", 
      FractionBox["1", 
       RowBox[{"\[Omega]", "[", "3", "]"}]]}], ")"}], "2"], "+", 
   SuperscriptBox[
    RowBox[{"(", 
     RowBox[{
      FractionBox["1", 
       RowBox[{"\[Omega]", "[", "2", "]"}]], "-", 
      FractionBox["1", 
       RowBox[{"\[Omega]", "[", "3", "]"}]]}], ")"}], "2"], "+", 
   SuperscriptBox[
    RowBox[{"(", 
     RowBox[{
      FractionBox["1", 
       RowBox[{"\[Omega]", "[", "1", "]"}]], "-", 
      FractionBox["1", 
       RowBox[{"\[Omega]", "[", "4", "]"}]]}], ")"}], "2"], "+", 
   SuperscriptBox[
    RowBox[{"(", 
     RowBox[{
      FractionBox["1", 
       RowBox[{"\[Omega]", "[", "2", "]"}]], "-", 
      FractionBox["1", 
       RowBox[{"\[Omega]", "[", "4", "]"}]]}], ")"}], "2"], "+", 
   SuperscriptBox[
    RowBox[{"(", 
     RowBox[{
      FractionBox["1", 
       RowBox[{"\[Omega]", "[", "3", "]"}]], "-", 
      FractionBox["1", 
       RowBox[{"\[Omega]", "[", "4", "]"}]]}], ")"}], "2"]}]]], "Output",
 CellChangeTimes->{3.6453291388526816`*^9, 3.6453291819761477`*^9}]
}, Open  ]],

Cell["\<\
Apply Eq 5 (see Theory) to the previous equation. Differentiate w.r.t. each \
measurement variable, multiply by the uncertainty in each measurment and take \
the square root of the sum of the square of each term.\
\>", "Text",
 CellChangeTimes->{{3.6453292269077177`*^9, 3.6453293093624344`*^9}, {
  3.645526916329251*^9, 3.645526939528578*^9}}],

Cell[CellGroupData[{

Cell[BoxData[
 RowBox[{"SD4PeakMethodD", " ", "=", " ", 
  RowBox[{"Sqrt", "[", 
   RowBox[{
    RowBox[{
     RowBox[{"(", 
      RowBox[{
       RowBox[{"D", "[", 
        RowBox[{"B1Eqn4Peaks", ",", 
         RowBox[{"\[Phi]", "[", "1", "]"}]}], "]"}], "*", 
       "\[CapitalDelta]\[Phi]"}], ")"}], "^", "2"}], "+", 
    RowBox[{
     RowBox[{"(", 
      RowBox[{
       RowBox[{"D", "[", 
        RowBox[{"B1Eqn4Peaks", ",", 
         RowBox[{"\[Phi]", "[", "2", "]"}]}], "]"}], "*", 
       "\[CapitalDelta]\[Phi]"}], ")"}], "^", "2"}], "+", 
    RowBox[{
     RowBox[{"(", 
      RowBox[{
       RowBox[{"D", "[", 
        RowBox[{"B1Eqn4Peaks", ",", 
         RowBox[{"\[Phi]", "[", "3", "]"}]}], "]"}], "*", 
       "\[CapitalDelta]\[Phi]"}], ")"}], "^", "2"}], "+", 
    RowBox[{
     RowBox[{"(", 
      RowBox[{
       RowBox[{"D", "[", 
        RowBox[{"B1Eqn4Peaks", ",", 
         RowBox[{"\[Phi]", "[", "4", "]"}]}], "]"}], "*", 
       "\[CapitalDelta]\[Phi]"}], ")"}], "^", "2"}]}], "]"}]}]], "Input",
 CellChangeTimes->{{3.645329199644159*^9, 3.645329203770395*^9}, {
  3.6453293246683097`*^9, 3.645329334546875*^9}}],

Cell[BoxData[
 RowBox[{"\[Sqrt]", 
  RowBox[{"(", 
   RowBox[{
    FractionBox[
     RowBox[{
      SuperscriptBox["\[CapitalDelta]\[Phi]", "2"], " ", 
      SuperscriptBox[
       RowBox[{"(", 
        RowBox[{
         FractionBox[
          SuperscriptBox[
           RowBox[{"(", 
            RowBox[{
             FractionBox["1", 
              RowBox[{"\[Omega]", "[", "1", "]"}]], "-", 
             FractionBox["1", 
              RowBox[{"\[Omega]", "[", "2", "]"}]]}], ")"}], "2"], 
          RowBox[{"2", " ", "B", " ", 
           SqrtBox["\[Pi]"], " ", 
           SqrtBox[
            RowBox[{"Abs", "[", 
             RowBox[{
              FractionBox["1", 
               RowBox[{"\[Omega]", "[", "1", "]"}]], "-", 
              FractionBox["1", 
               RowBox[{"\[Omega]", "[", "2", "]"}]]}], "]"}]], " ", 
           SqrtBox[
            FractionBox[
             RowBox[{
              RowBox[{"\[Phi]", "[", "1", "]"}], "-", 
              RowBox[{"\[Phi]", "[", "2", "]"}]}], "B"]]}]], "+", 
         FractionBox[
          SuperscriptBox[
           RowBox[{"(", 
            RowBox[{
             FractionBox["1", 
              RowBox[{"\[Omega]", "[", "1", "]"}]], "-", 
             FractionBox["1", 
              RowBox[{"\[Omega]", "[", "3", "]"}]]}], ")"}], "2"], 
          RowBox[{"2", " ", "B", " ", 
           SqrtBox["\[Pi]"], " ", 
           SqrtBox[
            RowBox[{"Abs", "[", 
             RowBox[{
              FractionBox["1", 
               RowBox[{"\[Omega]", "[", "1", "]"}]], "-", 
              FractionBox["1", 
               RowBox[{"\[Omega]", "[", "3", "]"}]]}], "]"}]], " ", 
           SqrtBox[
            FractionBox[
             RowBox[{
              RowBox[{"\[Phi]", "[", "1", "]"}], "-", 
              RowBox[{"\[Phi]", "[", "3", "]"}]}], "B"]]}]], "+", 
         FractionBox[
          SuperscriptBox[
           RowBox[{"(", 
            RowBox[{
             FractionBox["1", 
              RowBox[{"\[Omega]", "[", "1", "]"}]], "-", 
             FractionBox["1", 
              RowBox[{"\[Omega]", "[", "4", "]"}]]}], ")"}], "2"], 
          RowBox[{"2", " ", "B", " ", 
           SqrtBox["\[Pi]"], " ", 
           SqrtBox[
            RowBox[{"Abs", "[", 
             RowBox[{
              FractionBox["1", 
               RowBox[{"\[Omega]", "[", "1", "]"}]], "-", 
              FractionBox["1", 
               RowBox[{"\[Omega]", "[", "4", "]"}]]}], "]"}]], " ", 
           SqrtBox[
            FractionBox[
             RowBox[{
              RowBox[{"\[Phi]", "[", "1", "]"}], "-", 
              RowBox[{"\[Phi]", "[", "4", "]"}]}], "B"]]}]]}], ")"}], "2"]}], 
     SuperscriptBox[
      RowBox[{"(", 
       RowBox[{
        SuperscriptBox[
         RowBox[{"(", 
          RowBox[{
           FractionBox["1", 
            RowBox[{"\[Omega]", "[", "1", "]"}]], "-", 
           FractionBox["1", 
            RowBox[{"\[Omega]", "[", "2", "]"}]]}], ")"}], "2"], "+", 
        SuperscriptBox[
         RowBox[{"(", 
          RowBox[{
           FractionBox["1", 
            RowBox[{"\[Omega]", "[", "1", "]"}]], "-", 
           FractionBox["1", 
            RowBox[{"\[Omega]", "[", "3", "]"}]]}], ")"}], "2"], "+", 
        SuperscriptBox[
         RowBox[{"(", 
          RowBox[{
           FractionBox["1", 
            RowBox[{"\[Omega]", "[", "2", "]"}]], "-", 
           FractionBox["1", 
            RowBox[{"\[Omega]", "[", "3", "]"}]]}], ")"}], "2"], "+", 
        SuperscriptBox[
         RowBox[{"(", 
          RowBox[{
           FractionBox["1", 
            RowBox[{"\[Omega]", "[", "1", "]"}]], "-", 
           FractionBox["1", 
            RowBox[{"\[Omega]", "[", "4", "]"}]]}], ")"}], "2"], "+", 
        SuperscriptBox[
         RowBox[{"(", 
          RowBox[{
           FractionBox["1", 
            RowBox[{"\[Omega]", "[", "2", "]"}]], "-", 
           FractionBox["1", 
            RowBox[{"\[Omega]", "[", "4", "]"}]]}], ")"}], "2"], "+", 
        SuperscriptBox[
         RowBox[{"(", 
          RowBox[{
           FractionBox["1", 
            RowBox[{"\[Omega]", "[", "3", "]"}]], "-", 
           FractionBox["1", 
            RowBox[{"\[Omega]", "[", "4", "]"}]]}], ")"}], "2"]}], ")"}], 
      "2"]], "+", 
    FractionBox[
     RowBox[{
      SuperscriptBox["\[CapitalDelta]\[Phi]", "2"], " ", 
      SuperscriptBox[
       RowBox[{"(", 
        RowBox[{
         RowBox[{"-", 
          FractionBox[
           SuperscriptBox[
            RowBox[{"(", 
             RowBox[{
              FractionBox["1", 
               RowBox[{"\[Omega]", "[", "1", "]"}]], "-", 
              FractionBox["1", 
               RowBox[{"\[Omega]", "[", "2", "]"}]]}], ")"}], "2"], 
           RowBox[{"2", " ", "B", " ", 
            SqrtBox["\[Pi]"], " ", 
            SqrtBox[
             RowBox[{"Abs", "[", 
              RowBox[{
               FractionBox["1", 
                RowBox[{"\[Omega]", "[", "1", "]"}]], "-", 
               FractionBox["1", 
                RowBox[{"\[Omega]", "[", "2", "]"}]]}], "]"}]], " ", 
            SqrtBox[
             FractionBox[
              RowBox[{
               RowBox[{"\[Phi]", "[", "1", "]"}], "-", 
               RowBox[{"\[Phi]", "[", "2", "]"}]}], "B"]]}]]}], "+", 
         FractionBox[
          SuperscriptBox[
           RowBox[{"(", 
            RowBox[{
             FractionBox["1", 
              RowBox[{"\[Omega]", "[", "2", "]"}]], "-", 
             FractionBox["1", 
              RowBox[{"\[Omega]", "[", "3", "]"}]]}], ")"}], "2"], 
          RowBox[{"2", " ", "B", " ", 
           SqrtBox["\[Pi]"], " ", 
           SqrtBox[
            RowBox[{"Abs", "[", 
             RowBox[{
              FractionBox["1", 
               RowBox[{"\[Omega]", "[", "2", "]"}]], "-", 
              FractionBox["1", 
               RowBox[{"\[Omega]", "[", "3", "]"}]]}], "]"}]], " ", 
           SqrtBox[
            FractionBox[
             RowBox[{
              RowBox[{"\[Phi]", "[", "2", "]"}], "-", 
              RowBox[{"\[Phi]", "[", "3", "]"}]}], "B"]]}]], "+", 
         FractionBox[
          SuperscriptBox[
           RowBox[{"(", 
            RowBox[{
             FractionBox["1", 
              RowBox[{"\[Omega]", "[", "2", "]"}]], "-", 
             FractionBox["1", 
              RowBox[{"\[Omega]", "[", "4", "]"}]]}], ")"}], "2"], 
          RowBox[{"2", " ", "B", " ", 
           SqrtBox["\[Pi]"], " ", 
           SqrtBox[
            RowBox[{"Abs", "[", 
             RowBox[{
              FractionBox["1", 
               RowBox[{"\[Omega]", "[", "2", "]"}]], "-", 
              FractionBox["1", 
               RowBox[{"\[Omega]", "[", "4", "]"}]]}], "]"}]], " ", 
           SqrtBox[
            FractionBox[
             RowBox[{
              RowBox[{"\[Phi]", "[", "2", "]"}], "-", 
              RowBox[{"\[Phi]", "[", "4", "]"}]}], "B"]]}]]}], ")"}], "2"]}], 
     SuperscriptBox[
      RowBox[{"(", 
       RowBox[{
        SuperscriptBox[
         RowBox[{"(", 
          RowBox[{
           FractionBox["1", 
            RowBox[{"\[Omega]", "[", "1", "]"}]], "-", 
           FractionBox["1", 
            RowBox[{"\[Omega]", "[", "2", "]"}]]}], ")"}], "2"], "+", 
        SuperscriptBox[
         RowBox[{"(", 
          RowBox[{
           FractionBox["1", 
            RowBox[{"\[Omega]", "[", "1", "]"}]], "-", 
           FractionBox["1", 
            RowBox[{"\[Omega]", "[", "3", "]"}]]}], ")"}], "2"], "+", 
        SuperscriptBox[
         RowBox[{"(", 
          RowBox[{
           FractionBox["1", 
            RowBox[{"\[Omega]", "[", "2", "]"}]], "-", 
           FractionBox["1", 
            RowBox[{"\[Omega]", "[", "3", "]"}]]}], ")"}], "2"], "+", 
        SuperscriptBox[
         RowBox[{"(", 
          RowBox[{
           FractionBox["1", 
            RowBox[{"\[Omega]", "[", "1", "]"}]], "-", 
           FractionBox["1", 
            RowBox[{"\[Omega]", "[", "4", "]"}]]}], ")"}], "2"], "+", 
        SuperscriptBox[
         RowBox[{"(", 
          RowBox[{
           FractionBox["1", 
            RowBox[{"\[Omega]", "[", "2", "]"}]], "-", 
           FractionBox["1", 
            RowBox[{"\[Omega]", "[", "4", "]"}]]}], ")"}], "2"], "+", 
        SuperscriptBox[
         RowBox[{"(", 
          RowBox[{
           FractionBox["1", 
            RowBox[{"\[Omega]", "[", "3", "]"}]], "-", 
           FractionBox["1", 
            RowBox[{"\[Omega]", "[", "4", "]"}]]}], ")"}], "2"]}], ")"}], 
      "2"]], "+", 
    FractionBox[
     RowBox[{
      SuperscriptBox["\[CapitalDelta]\[Phi]", "2"], " ", 
      SuperscriptBox[
       RowBox[{"(", 
        RowBox[{
         RowBox[{"-", 
          FractionBox[
           SuperscriptBox[
            RowBox[{"(", 
             RowBox[{
              FractionBox["1", 
               RowBox[{"\[Omega]", "[", "1", "]"}]], "-", 
              FractionBox["1", 
               RowBox[{"\[Omega]", "[", "4", "]"}]]}], ")"}], "2"], 
           RowBox[{"2", " ", "B", " ", 
            SqrtBox["\[Pi]"], " ", 
            SqrtBox[
             RowBox[{"Abs", "[", 
              RowBox[{
               FractionBox["1", 
                RowBox[{"\[Omega]", "[", "1", "]"}]], "-", 
               FractionBox["1", 
                RowBox[{"\[Omega]", "[", "4", "]"}]]}], "]"}]], " ", 
            SqrtBox[
             FractionBox[
              RowBox[{
               RowBox[{"\[Phi]", "[", "1", "]"}], "-", 
               RowBox[{"\[Phi]", "[", "4", "]"}]}], "B"]]}]]}], "-", 
         FractionBox[
          SuperscriptBox[
           RowBox[{"(", 
            RowBox[{
             FractionBox["1", 
              RowBox[{"\[Omega]", "[", "2", "]"}]], "-", 
             FractionBox["1", 
              RowBox[{"\[Omega]", "[", "4", "]"}]]}], ")"}], "2"], 
          RowBox[{"2", " ", "B", " ", 
           SqrtBox["\[Pi]"], " ", 
           SqrtBox[
            RowBox[{"Abs", "[", 
             RowBox[{
              FractionBox["1", 
               RowBox[{"\[Omega]", "[", "2", "]"}]], "-", 
              FractionBox["1", 
               RowBox[{"\[Omega]", "[", "4", "]"}]]}], "]"}]], " ", 
           SqrtBox[
            FractionBox[
             RowBox[{
              RowBox[{"\[Phi]", "[", "2", "]"}], "-", 
              RowBox[{"\[Phi]", "[", "4", "]"}]}], "B"]]}]], "-", 
         FractionBox[
          SuperscriptBox[
           RowBox[{"(", 
            RowBox[{
             FractionBox["1", 
              RowBox[{"\[Omega]", "[", "3", "]"}]], "-", 
             FractionBox["1", 
              RowBox[{"\[Omega]", "[", "4", "]"}]]}], ")"}], "2"], 
          RowBox[{"2", " ", "B", " ", 
           SqrtBox["\[Pi]"], " ", 
           SqrtBox[
            RowBox[{"Abs", "[", 
             RowBox[{
              FractionBox["1", 
               RowBox[{"\[Omega]", "[", "3", "]"}]], "-", 
              FractionBox["1", 
               RowBox[{"\[Omega]", "[", "4", "]"}]]}], "]"}]], " ", 
           SqrtBox[
            FractionBox[
             RowBox[{
              RowBox[{"\[Phi]", "[", "3", "]"}], "-", 
              RowBox[{"\[Phi]", "[", "4", "]"}]}], "B"]]}]]}], ")"}], "2"]}], 
     SuperscriptBox[
      RowBox[{"(", 
       RowBox[{
        SuperscriptBox[
         RowBox[{"(", 
          RowBox[{
           FractionBox["1", 
            RowBox[{"\[Omega]", "[", "1", "]"}]], "-", 
           FractionBox["1", 
            RowBox[{"\[Omega]", "[", "2", "]"}]]}], ")"}], "2"], "+", 
        SuperscriptBox[
         RowBox[{"(", 
          RowBox[{
           FractionBox["1", 
            RowBox[{"\[Omega]", "[", "1", "]"}]], "-", 
           FractionBox["1", 
            RowBox[{"\[Omega]", "[", "3", "]"}]]}], ")"}], "2"], "+", 
        SuperscriptBox[
         RowBox[{"(", 
          RowBox[{
           FractionBox["1", 
            RowBox[{"\[Omega]", "[", "2", "]"}]], "-", 
           FractionBox["1", 
            RowBox[{"\[Omega]", "[", "3", "]"}]]}], ")"}], "2"], "+", 
        SuperscriptBox[
         RowBox[{"(", 
          RowBox[{
           FractionBox["1", 
            RowBox[{"\[Omega]", "[", "1", "]"}]], "-", 
           FractionBox["1", 
            RowBox[{"\[Omega]", "[", "4", "]"}]]}], ")"}], "2"], "+", 
        SuperscriptBox[
         RowBox[{"(", 
          RowBox[{
           FractionBox["1", 
            RowBox[{"\[Omega]", "[", "2", "]"}]], "-", 
           FractionBox["1", 
            RowBox[{"\[Omega]", "[", "4", "]"}]]}], ")"}], "2"], "+", 
        SuperscriptBox[
         RowBox[{"(", 
          RowBox[{
           FractionBox["1", 
            RowBox[{"\[Omega]", "[", "3", "]"}]], "-", 
           FractionBox["1", 
            RowBox[{"\[Omega]", "[", "4", "]"}]]}], ")"}], "2"]}], ")"}], 
      "2"]], "+", 
    FractionBox[
     RowBox[{
      SuperscriptBox["\[CapitalDelta]\[Phi]", "2"], " ", 
      SuperscriptBox[
       RowBox[{"(", 
        RowBox[{
         RowBox[{"-", 
          FractionBox[
           SuperscriptBox[
            RowBox[{"(", 
             RowBox[{
              FractionBox["1", 
               RowBox[{"\[Omega]", "[", "1", "]"}]], "-", 
              FractionBox["1", 
               RowBox[{"\[Omega]", "[", "3", "]"}]]}], ")"}], "2"], 
           RowBox[{"2", " ", "B", " ", 
            SqrtBox["\[Pi]"], " ", 
            SqrtBox[
             RowBox[{"Abs", "[", 
              RowBox[{
               FractionBox["1", 
                RowBox[{"\[Omega]", "[", "1", "]"}]], "-", 
               FractionBox["1", 
                RowBox[{"\[Omega]", "[", "3", "]"}]]}], "]"}]], " ", 
            SqrtBox[
             FractionBox[
              RowBox[{
               RowBox[{"\[Phi]", "[", "1", "]"}], "-", 
               RowBox[{"\[Phi]", "[", "3", "]"}]}], "B"]]}]]}], "-", 
         FractionBox[
          SuperscriptBox[
           RowBox[{"(", 
            RowBox[{
             FractionBox["1", 
              RowBox[{"\[Omega]", "[", "2", "]"}]], "-", 
             FractionBox["1", 
              RowBox[{"\[Omega]", "[", "3", "]"}]]}], ")"}], "2"], 
          RowBox[{"2", " ", "B", " ", 
           SqrtBox["\[Pi]"], " ", 
           SqrtBox[
            RowBox[{"Abs", "[", 
             RowBox[{
              FractionBox["1", 
               RowBox[{"\[Omega]", "[", "2", "]"}]], "-", 
              FractionBox["1", 
               RowBox[{"\[Omega]", "[", "3", "]"}]]}], "]"}]], " ", 
           SqrtBox[
            FractionBox[
             RowBox[{
              RowBox[{"\[Phi]", "[", "2", "]"}], "-", 
              RowBox[{"\[Phi]", "[", "3", "]"}]}], "B"]]}]], "+", 
         FractionBox[
          SuperscriptBox[
           RowBox[{"(", 
            RowBox[{
             FractionBox["1", 
              RowBox[{"\[Omega]", "[", "3", "]"}]], "-", 
             FractionBox["1", 
              RowBox[{"\[Omega]", "[", "4", "]"}]]}], ")"}], "2"], 
          RowBox[{"2", " ", "B", " ", 
           SqrtBox["\[Pi]"], " ", 
           SqrtBox[
            RowBox[{"Abs", "[", 
             RowBox[{
              FractionBox["1", 
               RowBox[{"\[Omega]", "[", "3", "]"}]], "-", 
              FractionBox["1", 
               RowBox[{"\[Omega]", "[", "4", "]"}]]}], "]"}]], " ", 
           SqrtBox[
            FractionBox[
             RowBox[{
              RowBox[{"\[Phi]", "[", "3", "]"}], "-", 
              RowBox[{"\[Phi]", "[", "4", "]"}]}], "B"]]}]]}], ")"}], "2"]}], 
     SuperscriptBox[
      RowBox[{"(", 
       RowBox[{
        SuperscriptBox[
         RowBox[{"(", 
          RowBox[{
           FractionBox["1", 
            RowBox[{"\[Omega]", "[", "1", "]"}]], "-", 
           FractionBox["1", 
            RowBox[{"\[Omega]", "[", "2", "]"}]]}], ")"}], "2"], "+", 
        SuperscriptBox[
         RowBox[{"(", 
          RowBox[{
           FractionBox["1", 
            RowBox[{"\[Omega]", "[", "1", "]"}]], "-", 
           FractionBox["1", 
            RowBox[{"\[Omega]", "[", "3", "]"}]]}], ")"}], "2"], "+", 
        SuperscriptBox[
         RowBox[{"(", 
          RowBox[{
           FractionBox["1", 
            RowBox[{"\[Omega]", "[", "2", "]"}]], "-", 
           FractionBox["1", 
            RowBox[{"\[Omega]", "[", "3", "]"}]]}], ")"}], "2"], "+", 
        SuperscriptBox[
         RowBox[{"(", 
          RowBox[{
           FractionBox["1", 
            RowBox[{"\[Omega]", "[", "1", "]"}]], "-", 
           FractionBox["1", 
            RowBox[{"\[Omega]", "[", "4", "]"}]]}], ")"}], "2"], "+", 
        SuperscriptBox[
         RowBox[{"(", 
          RowBox[{
           FractionBox["1", 
            RowBox[{"\[Omega]", "[", "2", "]"}]], "-", 
           FractionBox["1", 
            RowBox[{"\[Omega]", "[", "4", "]"}]]}], ")"}], "2"], "+", 
        SuperscriptBox[
         RowBox[{"(", 
          RowBox[{
           FractionBox["1", 
            RowBox[{"\[Omega]", "[", "3", "]"}]], "-", 
           FractionBox["1", 
            RowBox[{"\[Omega]", "[", "4", "]"}]]}], ")"}], "2"]}], ")"}], 
      "2"]]}], ")"}]}]], "Output",
 CellChangeTimes->{3.645327577660386*^9, 3.6453293358879514`*^9}]
}, Open  ]]
}, Open  ]]
}, Open  ]]
},
WindowSize->{1920, 998},
WindowMargins->{{-8, Automatic}, {Automatic, -8}},
PrintingCopies->1,
PrintingPageRange->{32000, 32000},
PrintingOptions->{"Magnification"->1.,
"PaperOrientation"->"Portrait",
"PaperSize"->{595.32, 841.92}},
FrontEndVersion->"10.0 for Microsoft Windows (64-bit) (July 1, 2014)",
StyleDefinitions->"Default.nb"
]
(* End of Notebook Content *)

(* Internal cache information *)
(*CellTagsOutline
CellTagsIndex->{}
*)
(*CellTagsIndex
CellTagsIndex->{}
*)
(*NotebookFileOutline
Notebook[{
Cell[558, 20, 208, 5, 70, "Section"],
Cell[CellGroupData[{
Cell[791, 29, 225, 3, 46, "Section"],
Cell[CellGroupData[{
Cell[1041, 36, 716, 20, 31, "Input"],
Cell[1760, 58, 464, 16, 102, "Output"]
}, Open  ]],
Cell[2239, 77, 236, 5, 30, "Text"],
Cell[CellGroupData[{
Cell[2500, 86, 341, 9, 31, "Input"],
Cell[2844, 97, 286, 8, 49, "Output"]
}, Open  ]],
Cell[CellGroupData[{
Cell[3167, 110, 248, 4, 31, "Input"],
Cell[3418, 116, 747, 25, 102, "Output"]
}, Open  ]],
Cell[4180, 144, 230, 5, 30, "Text"],
Cell[CellGroupData[{
Cell[4435, 153, 1028, 28, 31, "Input"],
Cell[5466, 183, 1614, 52, 104, "Output"]
}, Open  ]],
Cell[CellGroupData[{
Cell[7117, 240, 193, 4, 49, "Subsection"],
Cell[7313, 246, 154, 2, 30, "Text"],
Cell[CellGroupData[{
Cell[7492, 252, 207, 4, 31, "Input"],
Cell[7702, 258, 5510, 184, 149, "Output"]
}, Open  ]],
Cell[13227, 445, 355, 6, 30, "Text"],
Cell[CellGroupData[{
Cell[13607, 455, 1136, 33, 31, "Input"],
Cell[14746, 490, 17017, 479, 416, "Output"]
}, Open  ]]
}, Open  ]]
}, Open  ]]
}
]
*)

(* End of internal cache information *)
