# Supplementary material for: Bloch‐Siegert B1+‐mapping for human cardiac 31P‐MRS at 7 Tesla
Source: Magn Reson Med. 2015 Oct 28;76(4):1047–58. doi: 10.1002/mrm.26005 (PMC5076794; doi:10.1002/mrm.26005)
Supplement: Supplementary file 4 — Supporting Material S4. FermiPulseOptimisation.m – Matlab file containing the pulse optimisation process detailed in this work. [file MRM-76-1047-s004.m]

%% This script runs the optimisation of the FERMI pulse described in Bloch-Siegert B1+-Mapping for Human Cardiac 31P-MRS at 7T, and produces figure 4.

% Created and only tested on Matlab 2014a.
% The initial grid search in this script takes approximately 8 hours on a 16
% core I7 processor with 64GB of RAM on a Windows 7 x64 computer.

% bloch_CTR_Hz.c must be compiled as a mex function before use. Run "doc mex" at the command prompt.

% William Clarke and Christopher Rodgers
% Oxford Centre for Clinical Magnetic Resonance Research
% John Radcliffe Hospital
% Oxford
% OX3 9DU

% Please cite: Clarke WT, Robson MD, Rodgers CT. Bloch-Siegert B1+-Mapping for Human Cardiac 31P-MRS at 7T. Magnetic Resonance in Medicine 2015 DOI:(to be updated on acceptance)

%% Define the equation for a Fermi pulse as in reference 19. 
% Equation 6 of the current work.
FERMI = @(wRF,t,t0,a) exp(1i*wRF*t)./(1 + exp((abs(t)-t0)./a));
%Equation 1 of the current work
BlochSiegertEqn = @(wRF,B1,timestep)360 * trapz((abs(B1).^2)./(2*wRF))*timestep;

%% Simulation parameters
simB1Vec = 100:100:1000; %B1 (in Hz) equating to an amplitude of 1 in the pulse amplitude envelope.
simT1 = 3;% T1 used int eh simulation (in s)
simT2 = 0.05;% T2 used int eh simulation (in s)
df = 1500:2500;% Frequencies simulated (in Hz)
dp = 0; % no gradients and no spatial positions
mode = 0;% Normal operation, return final values only.

% Starting magnetisation.
inMx = zeros(size(df));
inMy = zeros(size(df));
inMz = ones(size(df));

%% Pulse parameters
fermiTimePoint = 5E-6; % Time step used to simulate pulse.
femiDuration = 0.001:0.0005:0.011; % Vector of Tp in s.
fermiT0 = @(tp) (0.1*tp):(0.025*tp):(0.5*tp);% Function to calculate absolute T0 as a percentage of Tp.
fermiA = @(tp) (0.01*tp):(0.002*tp):(0.3*tp);% Function to calculate absolute a as a percentage of Tp.

%% Grid search
for tpDx = 1:numel(femiDuration) % loop over Tp values
    
    currentTP = (-femiDuration(tpDx)/2):fermiTimePoint:(femiDuration(tpDx)/2);    
    currentT0 = fermiT0(femiDuration(tpDx));
    currentA = fermiA(femiDuration(tpDx));
    
    for t0Dx = 1:numel(currentT0); % Loop over T0
        tmpT0 = currentT0(t0Dx);
        
       for aDx = 1:numel(currentA); % loop over "a" parameter.
            currentFermi = FERMI(0,currentTP,tmpT0,currentA(aDx)); % Calculate the current Fermi pulse 
            gradients = zeros(size(currentFermi)); % no gradients in the simulation.
            
            parfor b1Dx = 1:numel(simB1Vec) % Parralel loop over the B1 vector. If you are unable to use the matlab parrallel processing toolbox substiture "parfor" for "for".
                
                % Call the Bloch-Simulator in a mex function
                [outMx,outMy,outMz] = bloch_CTR_Hz(simB1Vec(b1Dx)*currentFermi,gradients,fermiTimePoint,simT1,simT2,df,dp,mode,inMx,inMy,inMz);

                storeOutMxMy(:,tpDx,t0Dx,aDx,b1Dx) = (outMx + 1i*outMy).';
                storeOutMz(:,tpDx,t0Dx,aDx,b1Dx) = (outMz).';
            end
                      
        end
        
    end     
end
%% Save out the calculated magnetisation.
try
    save('fermiOptimisation2.mat','storeOutMxMy','storeOutMz','-v7.3')   
end

%% Calculate the mean of the square deviation from the ideal 0 Mxy value.
meanDeviationFromZero = squeeze(mean(abs(storeOutMxMy).^2,1));

%% Figure 1 
% Contour plots of devaition as a function of T0 and a. Each Tp is shown in
% a seperate subplot. These plots are at 1000Hz B1.
fontSize = 5;
figure(5678);
clf
for iDx = 1:19
    subplotSetBorder(4,5,[.04 .01 0.03 .04],[0.05 0.05 0.06 0.01],iDx)
    [C,hc] = contourf(squeeze(log10(meanDeviationFromZero(iDx,:,:,10)*100)),log10([1E-7 0.01 0.1 0.5 1 1.5 2 2.5]));

    %     clabel(C,hc,'color','white')
    xlim([1 146])
    if (iDx > 15)
        xlabel('a / T_P','fontsize',fontSize)
        set(gca,'xtick',[1  146],'xticklabel',[0.01  0.3])   
    else
        set(gca,'xtick',[])   
    end
    
    ylim([1 17])
    if any(iDx == [ 1 6 11 16])
        ylabel('T_0 / T_P','fontsize',fontSize)
    set(gca,'ytick',[1 17],'yticklabel',[0.1 0.5])
    else
        set(gca,'ytick',[])   
    end
    
%     view(0,90)
    title(sprintf('T_P = %0.1fms',1000*femiDuration(iDx)),'fontsize',fontSize)
    caxis(log10([0.001 2.5]))
    
    set(gca,'fontsize',fontSize)
end

subplot(4,5,iDx+1)
set(gca,'visible','off')
caxis(log10([0.01 2.5]))
hcb1 = colorbar;
originalTicks = get(hcb1,'ytick');
set(hcb1,'ytick',originalTicks,'yticklabel',10.^originalTicks)

set(get(hcb1,'ylabel'),'string','% M_{xy} deviation','fontsize',fontSize)

%% Figure 2 
% Contour plots of devaition as a function of T0 and a. Each B1 step is shown in
% a seperate subplot. These plots are at a single Tp = 3.5ms.

fontSize = 5;
hf2 = figure(5679);
clf
for iDx = 1:10
    subplotSetBorder(3,4,[.04 .01 0.03 .04],[0.05 0.05 0.06 0.01],iDx)
    [C,hc] = contourf(squeeze(log10(meanDeviationFromZero(6,:,:,iDx)*100)),log10([1E-7 0.01 0.1 0.5 1 1.5 2 2.5]));

    xlim([1 146])
    set(gca,'xtick',[1  146],'xticklabel',[0.01  0.3])   
    if (iDx >= 7)
        xlabel('a / T_P','fontsize',fontSize)
    end
    
    ylim([1 17])
    set(gca,'ytick',[1 17],'yticklabel',[0.1 0.5])
    if any(iDx == [ 1 5 9])
        ylabel('T_0 / T_P','fontsize',fontSize)
    end
            
    view(0,90)
    title(sprintf('T_P = %0.1fms, B_1^+ = %0.0f',1000*femiDuration(6),simB1Vec(iDx)),'fontsize',fontSize)
    caxis(log10([0.001 2.5]))
    
    set(gca,'fontsize',fontSize)
end

subplot(3,4,iDx+1)
set(gca,'visible','off')
caxis(log10([0.01 2.5]))
hcb1 = colorbar;
originalTicks = get(hcb1,'ytick');
set(hcb1,'ytick',originalTicks,'yticklabel',10.^originalTicks)

set(get(hcb1,'ylabel'),'string','% M_{xy} deviation','fontsize',fontSize)
set(hcb1,'fontsize',fontSize,'position',[0.85 0.085                  0.01125         0.159282700421941])

%% Additional calculations for Figure 4
% Three panes:
%1) Pulse frequency response profiles, normalize for SAR when calculating
%2) the effect of the ripples on the bloch siegert measurement
%3) Contor plot with x marks the spot

pulseT0 =[ 6  7 8 9 10];
pulseA = [25 32 40 48 56];
clear storedFermi currentFermiAmpInt currentB1 MxyPlot MzPlot BSMxyPlot BSMzPlot BSMxyPlot_off BSMzPlot_off

currentTP = (-femiDuration(6)/2):fermiTimePoint:(femiDuration(6)/2);
currentT0 = fermiT0(femiDuration(6));
currentA = fermiA(femiDuration(6));
df2 = 0:2:5000;    
b1PhaseSim = simB1Vec(2);
for pulseDx = 1:numel(pulseA)  

    
    currentFermi = FERMI(0,currentTP,currentT0(pulseT0(pulseDx)),currentA(pulseA(pulseDx))); 
    
    currentFermiAmpInt(pulseDx) = sum(fermiTimePoint*(currentFermi.^2));
    
    if pulseDx == 1
        currentB1(pulseDx) = b1PhaseSim;
    else
        currentB1(pulseDx) = b1PhaseSim * (currentFermiAmpInt(1)/currentFermiAmpInt(pulseDx));
    end
           
    [outMx,outMy,outMz] = bloch_CTR_Hz(currentB1(pulseDx)*currentFermi,zeros(size(currentFermi)),fermiTimePoint,simT1,simT2,df2,dp,mode,inMx,inMy,inMz);
    
    MxyPlot(:,pulseDx) = (outMx + 1i*outMy).';
    MzPlot(:,pulseDx) = (outMz).';
    
    
    [outMx2,outMy2,outMz2] = bloch_CTR_Hz(currentB1(pulseDx)*currentFermi,zeros(size(currentFermi)),fermiTimePoint,simT1,simT2,df2,dp,mode,sind(30)*ones(size(df2)),0*ones(size(df2)),cosd(30)*ones(size(df2)));
    
    BSMxyPlot(:,pulseDx) = (outMx2 + 1i*outMy2).';
    BSMzPlot(:,pulseDx) = (outMz2).';  
    
    [outMx3,outMy3,outMz3] = bloch_CTR_Hz(0*currentFermi,zeros(size(currentFermi)),fermiTimePoint,simT1,simT2,df2,dp,mode,sind(30)*ones(size(df2)),0*ones(size(df2)),cosd(30)*ones(size(df2)));
    
    BSMxyPlot_off(:,pulseDx) = (outMx3 + 1i*outMy3).';
    BSMzPlot_off(:,pulseDx) = (outMz3).';  
    
    storedFermi{pulseDx} = currentFermi;
    
end

%% Calculate the parameters to plot

clear phase KBS B1 B1Error
for iDx = 1:size(BSMxyPlot,2)
    phase(:,iDx) = (180/pi)*(unwrap(flipud(angle(BSMxyPlot(:,iDx))))-unwrap(flipud(angle(BSMxyPlot_off(:,iDx)))));
    KBS(:,iDx) = (arrayfun(@(offsets) BlochSiegertEqn(offsets,storedFermi{iDx},fermiTimePoint),fliplr(df2))).';
    
    B1(:,iDx) = sqrt(phase(:,iDx)./(KBS(:,iDx)));
    B1Error(:,iDx) = 100*(B1(:,iDx) - currentB1(iDx))./currentB1(iDx);
end

%% Plot the in-paper figure
fontSize = 15;
hf3 = figure(6789);
clf

% Plot the contour plot to identify the position of the example pulses
subplot(2,4,[7 8])
[C,hc] = contourf(squeeze(log10(meanDeviationFromZero(6,:,:,10)*100)),log10([1E-7 0.01 0.1 0.5 1 1.5 2 2.5 5 10]));
hold on
plot3(pulseA ,pulseT0,0.1*ones(size(pulseA)),'wx','markersize',10,'linewidth',2)
for kDx = 1:numel(pulseA)
    text(pulseA(kDx)-6 ,pulseT0(kDx)+1.5,num2str(kDx),'color','w','fontsize',15)
end

contourPosition = get(gca,'position');
contourPosition(3) = contourPosition(3)*0.70;
set(gca,'position',contourPosition)

xlim([1 146])
set(gca,'xtick',[1  146],'xticklabel',[0.01  0.3])
xlabel('a / T_P','fontsize',fontSize)

ylim([1 17])
set(gca,'ytick',[1 17],'yticklabel',[0.1 0.5])
ylabel('T_0 / T_P','fontsize',fontSize)
view(0,90)

caxis(log10([0.001 10]))
set(gca,'fontsize',fontSize)
text(-26,17,'d','fontsize',fontSize+10)

% Calculate the color values used in the contour plot
patchH = findobj(hc,'type','patch');
cValuesContourf = log10([1E-7 0.01 0.1 0.5 1.5 ]);
map = [linspace(1,0,100).' linspace(0.5,0,100).' linspace(0,1,100).'];
colormap(map)
cmap = colormap;
cValsVec = (linspace(log10(0.001),log10(10),size(cmap,1)));

for kDx = 1:numel(pulseA)
    [~,minIndex] = min(abs(cValsVec-cValuesContourf(kDx)));
    colourmat(kDx,:) = cmap(minIndex,:);
end

% Create the external legend
subplot(2,4,2)
for jDx = 1:5
   plot([0 0],[0 0],'color',colourmat(jDx,:),'linewidth',2.5-0.3*jDx)    
   hold on
   legendString{jDx} = sprintf('%i.T_0/T_P=%0.3f\n     a/T_P=%0.3f',jDx,currentT0(1+pulseT0(jDx))*1000/3.5,1000*currentA(3+pulseA(jDx))/3.5);
end

set(gca,'visible','off')

lh1 = legend(legendString);
legend(lh1,'boxoff')
set(lh1,'position',[0.25    0.67    0.2807    0.1350],'fontsize',12)

text(0.00,1,'Fermi pulse, T_P = 3.5ms','Units','normalized','fontsize',12,'fontweight','normal'); 

caxis(log10([0.01 10]))
hcb2 = colorbar;
set(hcb2,'position',[0.82 0.125 0.0282    0.32],'fontsize',fontSize)
set(hcb2,'ytick',[-2.0000 -1.0000 0 1],'yticklabel',10.^[-2.0000 -1.0000 0 1])
hcb2_yl = ylabel(hcb2,'Direct excitation (%)','fontsize',fontSize);
set(hcb2_yl,'position',[5.0   -0.60    1.0001])

% Plot the pulse amplitude envelopes
subplot(2,4,1)
hold on

currentTP = (-femiDuration(6)/2):fermiTimePoint:(femiDuration(6)/2);
currentT0 = fermiT0(femiDuration(6));
currentA = fermiA(femiDuration(6));

for iDx =  [5 4 3 2 1]
    currentFermi = FERMI(0,currentTP,currentT0(pulseT0(iDx)),currentA(pulseA(iDx)));
    plot(currentTP*1000,currentFermi,'color',colourmat(iDx,:),'linewidth',2.5-0.3*iDx)
end

plotPosition = get(gca,'position');
plotPosition(3) = plotPosition(3)*1.15;
set(gca,'position',plotPosition)

ylabel('B_1/B_{1,peak}','fontsize',fontSize)
xlabel('t (ms)','fontsize',fontSize)
ylim([0 1])
xlim([-1.75 1.75])
set(gca,'fontsize',fontSize)
text(-2.8,1,'a','fontsize',fontSize+10)

%Plot the Mxy response
subplot(2,4,[3 4])
hold on
for iDx = [5 4 3 2 1]
   plot(df2,abs(MxyPlot(:,iDx)),'color',colourmat(iDx,:),'linewidth',2.5-0.3*iDx)    
end

ylabel('M_{xy}','fontsize',fontSize)
xlabel('\omega_{RF} (Hz)','fontsize',fontSize)
ylim([0 0.1])
xlim([500 3000])
set(gca,'fontsize',fontSize)
text(125,0.1,'b','fontsize',fontSize+10)

plotPosition = get(gca,'position');
plotPosition(3) = plotPosition(3)*0.95;
set(gca,'position',plotPosition)

% Plot the B1 error
subplot(2,4,[5 6])
hold on
for iDx =[5 4 3 2 1]
   plot(fliplr(df2),(B1Error(:,iDx)),'color',colourmat(iDx,:),'linewidth',2.5-0.3*iDx)    
end

ylim([-50 50])
xlim([500 3000])
ylabel('\gammaB_1 error (%)','fontsize',fontSize)
xlabel('\omega_{RF} (Hz)','fontsize',fontSize)
plotPosition = get(gca,'position');
plotPosition(3) = plotPosition(3)*0.95;
set(gca,'position',plotPosition)
set(gca,'fontsize',fontSize)

text(130,50,'c','fontsize',fontSize+10)

% Set the size on screen to the same size as the figure is printed.
set(hf3,'Units','centimeters ','Position',[0 0 37 20])
